# Supplementary material for: Promising Application of Automated Liquid Culture System and Arbuscular Mycorrhizal Fungi for Large-Scale Micropropagation of Red Dragon Fruit
Source: Plants (Basel). 2023 Feb 24;12(5):1037. doi: 10.3390/plants12051037 (PMC10005386; doi:10.3390/plants12051037)
Supplement: Supplementary file 1 [file plants-12-01037-s001.zip]

Archive with 1 entries (1 files):
- plants-2181769-supplementary.pdf
